# Supplementary material for: A Simple, Green Method to Fabricate Composite Membranes for Effective Oil-in-Water Emulsion Separation
Source: Polymers (Basel). 2018 Mar 15;10(3):323. doi: 10.3390/polym10030323 (PMC6415185; doi:10.3390/polym10030323)
Supplement: Supplementary file 1 [file polymers-10-00323-s001.zip]

Archive with 4 entries (3 files):
- polymers-259948-supplementary/
- polymers-259948-supplementary/Movie S1.avi
- polymers-259948-supplementary/Movie S2.avi
- polymers-259948-supplementary/polymers-259948-supplementary.pdf
